# Supplementary material for: Radar remote sensing-based inversion model of soil salt content at different depths under vegetation
Source: PeerJ. 2022 Apr 26;10:e13306. doi: 10.7717/peerj.13306 (PMC9053309; doi:10.7717/peerj.13306)
Supplement: Supplemental Information 2 [file peerj-10-13306-s002.xlsx]

## Sheet: Sheet1
0-20				10-20				20-40				0-40				40-60				0-60
0.07014	0.07014	0.07475	Total sample	0.07547	0.07374	0.07547	Total sample	0.07014	0.07014	0.07388	Total sample	0.06524	0.06524	0.07014	Total sample	0.07028	0.07028	0.07446	Total sample	0.06208	0.06208	0.0759	Total sample
0.07504	0.07504	0.0759	Modeling set	0.0772	0.07604	0.0772	Modeling set	0.07446	0.07446	0.07633	Modeling set	0.07302	0.07302	0.07331	Modeling set	0.07489	0.07489	0.08166	Modeling set	0.08454	0.08454	0.08915	Modeling set
0.0759	0.0759	0.07763	Validation set	0.08108	0.07662	0.08108	Validation set	0.07619	0.07619	0.07921	Validation set	0.07302	0.07302	0.0782	Validation set	0.07964	0.07964	0.08684	Validation set	0.08512	0.08512	0.09347	Validation set
0.0759	0.0759	0.07993		0.08324	0.08008	0.08324		0.07691	0.07691	0.08526		0.07532	0.07532	0.07907		0.08353	0.08353	0.09246		0.09145	0.09145	0.0998
0.07619	0.07619	0.09145		0.09145	0.0808	0.09145		0.07878	0.07878	0.08987		0.07763	0.07763	0.09145		0.08483	0.08483	0.09779		0.09174	0.09174	0.1024
0.07936	0.07936	0.10038		0.09448	0.08108	0.09448		0.0795	0.0795	0.10081		0.07849	0.07849	0.09808		0.09073	0.09073	0.10902		0.0952	0.0952	0.10988
0.07964	0.07964	0.10124		0.10081	0.08209	0.10081		0.08094	0.08094	0.10398		0.07849	0.07849	0.11046		0.09217	0.09217	0.11608		0.09635	0.09635	0.12256
0.08368	0.08368	0.10268		0.10916	0.08713	0.10916		0.08684	0.08684	0.10744		0.08368	0.08368	0.11363		0.09289	0.09289	0.12385		0.10067	0.10067	0.12716
0.09116	0.09116	0.10355		0.11089	0.09059	0.11089		0.08713	0.08713	0.11161		0.08598	0.08598	0.1168		0.0975	0.0975	0.12673		0.10182	0.10182	0.13033
0.09174	0.09174	0.11075		0.11492	0.09232	0.11492		0.0916	0.0916	0.11737		0.09548	0.09548	0.11996		0.09966	0.09966	0.1299		0.10816	0.10816	0.13465
0.09577	0.09577	0.11305		0.12803	0.09419	0.12803		0.10067	0.10067	0.12313		0.09808	0.09808	0.13206		0.107	0.107	0.13609		0.10844	0.10844	0.13667
0.10067	0.10067	0.13004		0.13264	0.09865	0.13264		0.10211	0.10211	0.13379		0.10355	0.10355	0.14358		0.11334	0.11334	0.14113		0.11795	0.11795	0.14934
0.10096	0.10096	0.14156		0.14214	0.09966	0.14214		0.10254	0.10254	0.14286		0.10384	0.10384	0.14646		0.1155	0.1155	0.14905		0.12256	0.12256	0.15856
0.10182	0.10182	0.14588		0.14704	0.10398	0.14704		0.10585	0.10585	0.1492		0.1119	0.1119	0.15308		0.11809	0.11809	0.17656		0.12313	0.12313	0.16547
0.10211	0.10211	0.15308		0.16403	0.10412	0.16403		0.10729	0.10729	0.16417		0.11219	0.11219	0.17065		0.12227	0.12227	0.17929		0.1263	0.1263	0.17411
0.10297	0.10297	0.16288		0.16576	0.1096	0.16576		0.10787	0.10787	0.17483		0.11593	0.11593	0.17814		0.12544	0.12544	0.18462		0.12832	0.12832	0.19484
0.10326	0.10326	0.16806		0.17483	0.11017	0.17483		0.10945	0.10945	0.18462		0.11622	0.11622	0.18246		0.12673	0.12673	0.20262		0.1286	0.1286	0.20118
0.1096	0.1096	0.1767		0.1839	0.11104	0.1839		0.11276	0.11276	0.1898		0.11737	0.11737	0.19571		0.12817	0.12817	0.20809		0.13177	0.13177	0.20608
0.1096	0.1096	0.18764		0.18908	0.11291	0.18908		0.11492	0.11492	0.19556		0.11795	0.11795	0.20579		0.12976	0.12976	0.21097		0.13177	0.13177	0.21414
0.1119	0.1119	0.19283		0.20608	0.11968	0.20608		0.11752	0.11752	0.20982		0.12284	0.12284	0.21241		0.13148	0.13148	0.2176		0.1358	0.1358	0.2248
0.1119	0.1119	0.19859		0.2176	0.11982	0.2176		0.12284	0.12284	0.21961		0.12284	0.12284	0.21875		0.13192	0.13192	0.22523		0.1358	0.1358	0.23344
0.11507	0.11507	0.21472		0.22465	0.12932	0.22465		0.12889	0.12889	0.22883		0.13264	0.13264	0.23228		0.13796	0.13796	0.23704		0.14329	0.14329	0.24064
0.11939	0.11939	0.23344		0.23761	0.13235	0.23761		0.13264	0.13264	0.23473		0.13264	0.13264	0.2392		0.13854	0.13854	0.25777		0.14588	0.14588	0.26425
0.13292	0.13292	0.24006		0.25648	0.13465	0.25648		0.13681	0.13681	0.2366		0.14444	0.14444	0.25936		0.14128	0.14128	0.27174		0.15539	0.15539	0.27923
0.14156	0.14156	0.26166		0.26598	0.14099	0.26598		0.13897	0.13897	0.2631		0.14502	0.14502	0.27088		0.14171	0.14171	0.2991		0.15712	0.15712	0.29737
0.143	0.143	0.27779		0.29118	0.14372	0.29118		0.14473	0.14473	0.27606		0.14848	0.14848	0.27577		0.1515	0.1515	0.30659		0.15913	0.15913	0.30947
0.143	0.143	0.31033		0.31292	0.14488	0.31292		0.14502	0.14502	0.31998		0.15078	0.15078	0.29334		0.16576	0.16576	0.31264		0.16547	0.16547	0.33683
0.1479	0.1479	0.3112		0.33769	0.15323	0.33769		0.15452	0.15452	0.34043		0.15971	0.15971	0.31724		0.17728	0.17728	0.32344		0.16892	0.16892	0.34806
0.14992	0.14992	0.34115		0.3544	0.16331	0.3544		0.15827	0.15827	0.35036		0.16662	0.16662	0.35468		0.17886	0.17886	0.36606		0.17267	0.17267	0.35468
0.15769	0.15769	0.3495		0.37369	0.16432	0.37369		0.16633	0.16633	0.37009		0.17324	0.17324	0.37657		0.18332	0.18332	0.37499		0.18736	0.18736	0.37801
0.15827	0.15827	0.41286		0.42049	0.16489	0.42049		0.17008	0.17008	0.40868		0.17497	0.17497	0.395		0.18419	0.18419	0.39083		0.19369	0.19369	0.39385
0.16345	0.16345	0.43734		0.4372	0.16633	0.4372		0.17713	0.17713	0.43475		0.18044	0.18044	0.43504		0.19182	0.19182	0.40278		0.196	0.196	0.40739
0.16662	0.16662	0.45462		0.48529	0.16705	0.48529		0.18304	0.18304	0.48299		0.18217	0.18217	0.46412		0.1947	0.1947	0.44728		0.19945	0.19945	0.44252
0.17152	0.17152	0.4791		0.58494	0.17483	0.58494		0.1852	0.1852	0.50804		0.18275	0.18275	0.47334		0.20449	0.20449	0.46427		0.20176	0.20176	0.45923
0.1767	0.1767	0.62598		0.66356	0.18116	0.66356		0.18678	0.18678	0.55686		0.19254	0.19254	0.54332		0.20694	0.20694	0.51121		0.2055	0.2055	0.4791
0.18044	0.18044	0.86502		0.83478	0.18491	0.83478		0.19081	0.19081	0.7887		0.19772	0.19772	0.58105		0.20968	0.20968	0.54808		0.21068	0.21068	0.56924
0.18304	0.18304	1.32662		1.0623	0.1862	1.0623		0.19499	0.19499	0.86848		0.20233	0.20233	0.74118		0.20968	0.20968	0.74881		0.21184	0.21184	0.70374
0.1888	0.1888	1.49862		1.25556	0.18937	1.25556		0.19744	0.19744	1.18203		0.21126	0.21126	0.93856		0.21544	0.21544	1.20233		0.21702	0.21702	1.20896
0.19225	0.19225			1.34614	0.19355	1.34614		0.20176	0.20176			0.21155	0.21155			0.21688	0.21688			0.21846	0.21846
0.19542	0.19542			0.07604	0.2104			0.21788	0.21788			0.21299	0.21299			0.21976	0.21976			0.22998	0.22998
0.19571	0.19571			0.07662	0.21716			0.21947	0.21947			0.21817	0.21817			0.22451	0.22451			0.23171	0.23171
0.20723	0.20723			0.08008	0.21889			0.2235	0.2235			0.22681	0.22681			0.22595	0.22595			0.23488	0.23488
0.21068	0.21068			0.0808	0.22264			0.2271	0.2271			0.232	0.232			0.2284	0.2284			0.24035	0.24035
0.22192	0.22192			0.08108	0.22595			0.22883	0.22883			0.23344	0.23344			0.24078	0.24078			0.24928	0.24928
0.23027	0.23027			0.08209	0.22667			0.22998	0.22998			0.23891	0.23891			0.25288	0.25288			0.26137	0.26137
0.2343	0.2343			0.08713	0.24496			0.23588	0.23588			0.24352	0.24352			0.26195	0.26195			0.27088	0.27088
0.23833	0.23833			0.09059	0.24596			0.23603	0.23603			0.24985	0.24985			0.26454	0.26454			0.27808	0.27808
0.24265	0.24265			0.09232	0.26123			0.24323	0.24323			0.26224	0.26224			0.27822	0.27822			0.28902	0.28902
0.2608	0.2608			0.09419	0.26468			0.25849	0.25849			0.26454	0.26454			0.28456	0.28456			0.29075	0.29075
0.26627	0.26627			0.09865	0.28052			0.26598	0.26598			0.2726	0.2726			0.30371	0.30371			0.30025	0.30025
0.27606	0.27606			0.09966	0.28844			0.27534	0.27534			0.27462	0.27462			0.304	0.304			0.30486	0.30486
0.27952	0.27952			0.10398	0.2919			0.29579	0.29579			0.27865	0.27865			0.30688	0.30688			0.33049	0.33049
0.29276	0.29276			0.10412	0.31033			0.29737	0.29737			0.28988	0.28988			0.31249	0.31249			0.3351	0.3351
0.31062	0.31062			0.1096	0.31724			0.32444	0.32444			0.2968	0.2968			0.31364	0.31364			0.34345	0.34345
0.31091	0.31091			0.11017	0.33006			0.3292	0.3292			0.31552	0.31552			0.31998	0.31998			0.3472	0.3472
0.31235	0.31235			0.11104	0.33884			0.34446	0.34446			0.33827	0.33827			0.33323	0.33323			0.34864	0.34864
0.33625	0.33625			0.11291	0.34619			0.34604	0.34604			0.35267	0.35267			0.35915	0.35915			0.34864	0.34864
0.34316	0.34316			0.11968	0.35713			0.35627	0.35627			0.36102	0.36102			0.37139	0.37139			0.36419	0.36419
0.34691	0.34691			0.11982	0.36289			0.35785	0.35785			0.3662	0.3662			0.37182	0.37182			0.37024	0.37024
0.37542	0.37542			0.12932	0.39212			0.40264	0.40264			0.38118	0.38118			0.3796	0.3796			0.3783	0.3783
0.40537	0.40537			0.13235	0.41675			0.4071	0.4071			0.38809	0.38809			0.3842	0.3842			0.38233	0.38233
0.42236	0.42236			0.13465	0.42712			0.42006	0.42006			0.40134	0.40134			0.39472	0.39472			0.39529	0.39529
0.42726	0.42726			0.14099	0.43532			0.4274	0.4274			0.42985	0.42985			0.40004	0.40004			0.40508	0.40508
0.44137	0.44137			0.14372	0.45188			0.44569	0.44569			0.44195	0.44195			0.41012	0.41012			0.41574	0.41574
0.4526	0.4526			0.14488	0.47176			0.46355	0.46355			0.45836	0.45836			0.44036	0.44036			0.43043	0.43043
0.46096	0.46096			0.15323	0.50588			0.49796	0.49796			0.46412	0.46412			0.46196	0.46196			0.44569	0.44569
0.46153	0.46153			0.16331	0.55124			0.49969	0.49969			0.46614	0.46614			0.46268	0.46268			0.45203	0.45203
0.49955	0.49955			0.16432	0.60179			0.53051	0.53051			0.49984	0.49984			0.48688	0.48688			0.46441	0.46441
0.56032	0.56032			0.16489	0.6519			0.53814	0.53814			0.51136	0.51136			0.49177	0.49177			0.47392	0.47392
0.64038	0.64038			0.16633	0.69942			0.63131	0.63131			0.57616	0.57616			0.51654	0.51654			0.48486	0.48486
0.68646	0.68646			0.16705	0.79158			0.65507	0.65507			0.57875	0.57875			0.52892	0.52892			0.54908	0.54908
0.94265	0.94265			0.17483	0.84889			0.85998	0.85998			0.70086	0.70086			0.6807	0.6807			0.6375	0.6375
0.99462	0.99462			0.18116	0.98427			0.8679	0.8679			0.71238	0.71238			0.78006	0.78006			0.64902	0.64902
1.1559	1.1559			0.18491	1.13862			0.9906	0.9906			0.74982	0.74982			0.85494	0.85494			0.94928	0.94928
1.16835	1.16835			0.1862	1.15985			1.02486	1.02486			0.92262	0.92262			1.1919	1.1919			0.9543	0.9543
1.42662	1.42662			0.18937	1.48422			1.42172	1.42172			1.19571	1.19571			1.20233	0.99392			0.98598	0.98598
1.49862				0.19355				0.07388				0.07014				0.07446				1.20896	1.3863
0.07475				0.2104				0.07633				0.07331				0.08166				0.0759
0.0759				0.21716				0.07921				0.0782				0.08684				0.08915
0.07763				0.21889				0.08526				0.07907				0.09246				0.09347
0.07993				0.22264				0.08987				0.09145				0.09779				0.0998
0.09145				0.22595				0.10081				0.09808				0.10902				0.1024
0.10038				0.22667				0.10398				0.11046				0.11608				0.10988
0.10124				0.24496				0.10744				0.11363				0.12385				0.12256
0.10268				0.24596				0.11161				0.1168				0.12673				0.12716
0.10355				0.26123				0.11737				0.11996				0.1299				0.13033
0.11075				0.26468				0.12313				0.13206				0.13609				0.13465
0.11305				0.28052				0.13379				0.14358				0.14113				0.13667
0.13004				0.28844				0.14286				0.14646				0.14905				0.14934
0.14156				0.2919				0.1492				0.15308				0.17656				0.15856
0.14588				0.31033				0.16417				0.17065				0.17929				0.16547
0.15308				0.31724				0.17483				0.17814				0.18462				0.17411
0.16288				0.33006				0.18462				0.18246				0.20262				0.19484
0.16806				0.33884				0.1898				0.19571				0.20809				0.20118
0.1767				0.34619				0.19556				0.20579				0.21097				0.20608
0.18764				0.35713				0.20982				0.21241				0.2176				0.21414
0.19283				0.36289				0.21961				0.21875				0.22523				0.2248
0.19859				0.39212				0.22883				0.23228				0.23704				0.23344
0.21472				0.41675				0.23473				0.2392				0.25777				0.24064
0.23344				0.42712				0.2366				0.25936				0.27174				0.26425
0.24006				0.43532				0.2631				0.27088				0.2991				0.27923
0.26166				0.45188				0.27606				0.27577				0.30659				0.29737
0.27779				0.47176				0.31998				0.29334				0.31264				0.30947
0.31033				0.50588				0.34043				0.31724				0.32344				0.33683
0.3112				0.55124				0.35036				0.35468				0.36606				0.34806
0.34115				0.60179				0.37009				0.37657				0.37499				0.35468
0.3495				0.6519				0.40868				0.395				0.39083				0.37801
0.41286				0.69942				0.43475				0.43504				0.40278				0.39385
0.43734				0.79158				0.48299				0.46412				0.44728				0.40739
0.45462				0.84889				0.50804				0.47334				0.46427				0.44252
0.4791				0.98427				0.55686				0.54332				0.51121				0.9
0.62598				1.13862				0.7887				0.58105				0.54808				0.4791
0.86502				1.15985				0.86848				0.74118				0.74881				0.56924
1.32662				1.48422				1.18203				0.93856				0.99392				0.9
																				1.3863
