# Supplementary material for: Radar remote sensing-based inversion model of soil salt content at different depths under vegetation
Source: PeerJ. 2022 Apr 26;10:e13306. doi: 10.7717/peerj.13306 (PMC9053309; doi:10.7717/peerj.13306)
Supplement: Supplemental Information 3 — The PLSR models are based on the raw data of the measured and estimated values at seven different depths. [file peerj-10-13306-s003.xlsx]

## Sheet: Sheet1
PLSR model
0-10		10-20		0-20		20-40		0-40		40-60		0-60
MV	EV	MV	EV	MV	EV	MV	EV	MV	EV	MV	EV	MV	EV
0.07388	0.21717	0.0772	0.11983	0.07475	0.24138	0.07388	0.4572	0.07014	0.19757	0.07446	0.35116	0.0759	0.71945
0.07792	0.2102	0.08108	0.11076	0.0759	0.13772	0.07633	0.17594	0.07331	0.20065	0.08166	0.32801	0.08915	0.30734
0.08454	0.19063	0.08324	0.13629	0.07763	0.21404	0.07921	0.1581	0.0782	0.24261	0.08684	0.22153	0.09347	0.1894
0.08713	0.14514	0.09145	0.28821	0.07993	0.10642	0.08526	0.17644	0.07907	0.21572	0.09246	0.2232	0.0998	0.24741
0.09174	0.26649	0.09448	0.18161	0.09145	0.22672	0.08987	0.19642	0.09145	0.27532	0.09779	0.25353	0.1024	0.17358
0.09404	0.23803	0.10081	0.16314	0.10038	0.11752	0.10081	0.23213	0.09808	0.26711	0.10902	0.22547	0.10988	0.21811
0.09865	0.37095	0.10916	0.37653	0.10124	0.13072	0.10398	0.2582	0.11046	0.27042	0.11608	0.23976	0.12256	0.22954
0.10499	0.33147	0.11089	0.38936	0.10268	0.29367	0.10744	0.16113	0.11363	0.19705	0.12385	0.27069	0.12716	0.24101
0.11075	0.2669	0.11492	0.24791	0.10355	0.19001	0.11161	0.39525	0.1168	0.21806	0.12673	0.37547	0.13033	0.22112
0.1191	0.66514	0.12803	0.12805	0.11075	0.25617	0.11737	0.01754	0.11996	0.19853	0.1299	0.21422	0.13465	0.19005
0.12572	0.22832	0.13264	0.18031	0.11305	0.16298	0.12313	0.02243	0.13206	0.18429	0.13609	0.19946	0.13667	0.24143
0.1384	0.18075	0.14214	0.0439	0.13004	0.1651	0.13379	0.15887	0.14358	0.2735	0.14113	0.27441	0.14934	0.24399
0.14099	0.19548	0.14704	0.24229	0.14156	0.1746	0.14286	0.15806	0.14646	0.27159	0.14905	0.25907	0.15856	0.46032
0.15481	0.0391	0.16403	0.33963	0.14588	0.17841	0.1492	0.38839	0.15308	0.20859	0.17656	0.26891	0.16547	0.20158
0.16115	0.216	0.16576	0.17831	0.15308	0.15189	0.16417	0.29577	0.17065	0.30479	0.17929	0.2295	0.17411	0.22778
0.1695	0.21286	0.17483	0.35226	0.16288	0.18207	0.17483	0.16634	0.17814	0.27128	0.18462	0.20964	0.19484	0.29774
0.18073	0.84425	0.1839	0.20129	0.16806	0.221	0.18462	0.25913	0.18246	0.189	0.20262	0.19784	0.20118	0.25395
0.18736	0.82084	0.18908	0.25829	0.1767	0.06396	0.1898	0.2332	0.19571	0.23898	0.20809	0.11702	0.20608	0.18669
0.19657	0.4213	0.20608	0.41163	0.18764	0.39176	0.19556	0.21607	0.20579	0.21067	0.21097	0.35842	0.21414	0.37899
0.21356	0.42078	0.2176	0.21034	0.19283	0.39075	0.20982	0.23335	0.21241	0.25113	0.2176	0.18753	0.2248	0.24598
0.2199	0.14252	0.22465	0.28603	0.19859	0.25318	0.21961	0.2364	0.21875	0.9294	0.22523	0.24177	0.23344	0.15374
0.23516	0.69219	0.23761	0.05937	0.21472	0.36673	0.22883	0.2475	0.23228	0.35847	0.23704	0.12701	0.24064	0.42199
0.25014	0.64604	0.25648	0.44239	0.23344	0.14688	0.23473	0.3687	0.2392	0.23439	0.25777	0.208	0.26425	0.42143
0.26454	0.71516	0.26598	0.30249	0.24006	0.35051	0.2366	0.1752	0.25936	0.23391	0.27174	0.31442	0.27923	0.26277
0.28902	0.1986	0.29118	0.30695	0.26166	0.13848	0.2631	0.2318	0.27088	0.19342	0.2991	0.30095	0.29737	0.53162
0.29766	0.26576	0.31292	0.16843	0.27779	0.43073	0.27606	0.33634	0.27577	0.17851	0.30659	0.36456	0.30947	0.35668
0.30428	0.35894	0.33769	0.32018	0.31033	0.11607	0.31998	0.42871	0.29334	0.03462	0.31264	0.10202	0.33683	0.22743
0.33654	0.37304	0.3544	0.29017	0.3112	0.21136	0.34043	0.1217	0.31724	0.44258	0.32344	0.31758	0.34806	0.39515
0.37196	0.31805	0.37369	0.33909	0.34115	0.47033	0.35036	0.28704	0.35468	0.35424	0.36606	0.29412	0.35468	0.2464
0.37888	0.1807	0.42049	0.31144	0.3495	0.18997	0.37009	0.21697	0.37657	0.50034	0.37499	0.23602	0.37801	0.33353
0.39328	0.72629	0.4372	0.18259	0.41286	0.27723	0.40868	0.1872	0.395	0.20798	0.39083	0.24484	0.39385	0.21037
0.4215	0.36259	0.48529	0.228	0.43734	0.26011	0.43475	0.18767	0.43504	0.2696	0.40278	0.5267	0.40739	0.26939
0.45116	0.43166	0.58494	0.35887	0.45462	0.12067	0.48299	0.29936	0.46412	0.38867	0.44728	0.26477	0.44252	0.96779
0.53814	0.24091	0.66356	0.57665	0.4791	0.23109	0.50804	0.25147	0.47334	0.26709	0.46427	0.40813	0.45923	0.318
0.71238	1.19873	0.83478	0.41238	0.62598	0.15819	0.55686	0.5827	0.54332	0.41052	0.51121	0.23214	0.4791	0.8221
0.82758	0.21276	1.0623	0.37916	0.86502	0.24019	0.7887	0.545	0.58105	0.51856	0.54808	0.27398	0.56924	0.29315
0.6046	0.40274	1.25556	0.65882	1.32662	0.22762	0.86848	0.29623	0.74118	0.38002	0.74881	0.26735	0.70374	0.37959
1.1638	1.06179	1.34614	0.95549	1.49862	0.44115	1.18203	0.3911	0.93856	0.42187	1.20233	0.42415	1.20896	0.5692
Note:	EV: estimated value
	MV: measured value
